# Supplementary material for: PD-L1-CD80 interactions are required for intracellular signaling necessary for dendritic cell migration
Source: Sci Adv. 2025 Jan 29;11(5):eadt3044. doi: 10.1126/sciadv.adt3044 (PMC11777207; doi:10.1126/sciadv.adt3044)
Supplement: Supplementary file 2 — Data S1 [file sciadv.adt3044_data_s1.zip]

Archive with 1 entries (1 files):
- sciadv.adt3044_data_s1.xlsx
