# Supplementary material for: PD-L1-CD80 interactions are required for intracellular signaling necessary for dendritic cell migration
Source: Sci Adv. 2025 Jan 29;11(5):eadt3044. doi: 10.1126/sciadv.adt3044 (PMC11777207; doi:10.1126/sciadv.adt3044)
Supplement: Supplementary file 2 — Data S1 [file sciadv.adt3044_data_s1.zip › sciadv.adt3044_data_s1.xlsx]

## Sheet: Figure 1
Figure 1B	# monocyte-derived DCs migrated				Figure 1C	# monocyte-derived DCs migrated
No LPS	Isotype	Pembrolizumab	Atezolizumab		Isotype	Atezo 2 μg	Atezo 20 μg	Atezo 200 μg	Av 2 μg	Av 20 μg	Av 200 μg	Durv 2 μg	Durv 20 μg	Durv 200 μg
700	2150	2250	350		2700	900	700	150	1450	800	200	1200	550	100
500	2300	3550	500		3100	1100	550	250	1550	1150	350	1600	900	300
550	1850	2500	250		3650	1200	850	400	1700	900	300	1350	650	350
200	1750	4950	250		2250	1150	350	100	1650	1350	100	1850	1150	500
100	2800	4300	150		2900	1450	600	200	1800	1500	350	1550	1050	600
250	2600	4650	200		3450	1350	400	200	1750	850	450	1800	950	650
250	2700	4850	200
200	2000	4100	400		2700	600	400	300	900	600	150	1000	600	400
	2000	4050			2450	600	350	350	1200	600	300	1150	750	150
	3000				2350	550	500	200	1250	800	350	1250	900	250
	2600
	4800				1550	250	250	100	600	500	150	600	650	250
	4150				2400	250	250	100	1050	400	50	900	800	200
	4850				1350	150	150	150	1050	400		1150	750	100
	4850
	4100				3400	350	400	200	1200	650	300	1800	750	500
	5000				4050	300	500	250	1350	550	400	1450	1050	650
					3700	250	400	350	1200	750	250	1600	900	550
					3350	100	500	200	1100	1000	600	2050	1250	450
					3200	400	300	200	1400	900	650	1850	1300	450
					3050	350	350	250	1300	800	600	1750	1400	600

## Sheet: Figure 2
Figure 2C and 2D				Figure 2E and 2F				Figure 2H and 2I				Figure 2J and 2K
Sample	# FITC+ cDC1s	%FITC+ cDC1s of total		Sample	# FITC+ cDC2's	%FITC+ cDC2s of total		Sample	# FITC+ cDC1's	%FITC+ cDC1s of total		Sample	# FITC+ cDC2's	%FITC+ cDC2s of total
Isotype 1	5660	0.064		Isotype 1	13300	0.15		WT 1	4970	0.069		WT 1	8640	0.12
Isotype 2	4120	0.035		Isotype 2	10500	0.089		WT 2	19000	0.1		WT 2	28500	0.15
Isotype 3	5030	0.026		Isotype 3	10200	0.053		WT 3	27700	0.15		WT 3	27700	0.15
Isotype 4	3440	0.023		Isotype 4	7190	0.048		WT 4	12200	0.12		WT 4	13200	0.13
Isotype 5	10600	0.084		Isotype 5	21500	0.17		WT 5	16400	0.069		WT 5	22800	0.096
Isotype 6	8530	0.058		Isotype 6	23500	0.16		WT 6	15200	0.14		WT 6	20600	0.19
Isotype 7	9790	0.077		Isotype 7	14000	0.11		WT 7	10400	0.084		WT 7	10400	0.084
Isotype 8	6260	0.046		Isotype 8	7340	0.054		WT 8	18800	0.087		WT 8	18400	0.085
Isotype 9	12100	0.1		Isotype 9	19300	0.16		WT 9	20200	0.077		WT 9	21200	0.081
Isotype 10	5180	0.035		Isotype 10	7550	0.051		WT 10	6260	0.036		WT 10	6440	0.037
Isotype 11	5020	0.038		Isotype 11	10200	0.077		WT 11	14600	0.066		WT 11	17000	0.077
Isotype 12	11500	0.089		Isotype 12	11700	0.09		WT 12	16300	0.064		WT 12	20700	0.081
(10F9G2) aPDL1 1	1670	0.019		(10F9G2) aPDL1 1	5700	0.065		B7 -/- 1	1080	0.014		B7 -/- 1	3170	0.041
(10F9G2) aPDL1 2	1980	0.039		(10F9G2) aPDL1 2	4460	0.088		B7 -/- 2	204	0.00438		B7 -/- 2	698	0.015
(10F9G2) aPDL1 3	243	0.00275		(10F9G2) aPDL1 3	1410	0.016		B7 -/- 3	880	0.00545		B7 -/- 3	5000	0.031
(10F9G2) aPDL1 4	1020	0.00759		(10F9G2) aPDL1 4	4050	0.03		B7 -/- 4	337	0.00525		B7 -/- 4	1540	0.024
(10F9G2) aPDL1 5	1370	0.00961		(10F9G2) aPDL1 5	5710	0.04		B7 -/- 5	3250	0.025		B7 -/- 5	10000	0.077
(10F9G2) aPDL1 6	730	0.01		(10F9G2) aPDL1 6	4010	0.055		B7 -/- 6	7640	0.049		B7 -/- 6	17200	0.11
(10F9G2) aPDL1 7	1890	0.029		(10F9G2) aPDL1 7	3520	0.054		B7 -/- 7	2450	0.016		B7 -/- 7	10900	0.071
(10F9G2) aPDL1 8	1450	0.016		(10F9G2) aPDL1 8	2260	0.025		B7 -/- 8	4550	0.026		B7 -/- 8	12400	0.071
(10F9G2) aPDL1 9	2050	0.031		(10F9G2) aPDL1 9	2050	0.031		B7 -/- 9	7650	0.055		B7 -/- 9	16700	0.12
(10F9G2) aPDL1 10	2800	0.028		(10F9G2) aPDL1 10	2600	0.026		B7 -/- 10	3820	0.023		B7 -/- 10	15800	0.095

## Sheet: Figure 3
Figure 2C and 2D						Figure 2E and 2F
Sample		# KikGR+ cDC1s	%KikGR+ cDC1s of total			Sample		# KikGR+ cDC2s	%KikGR+ cDC2s of total
KikGR poly IC 1		3996	0.03			KikGR poly IC 1		262.404	0.00197
KikGR poly IC 2		1029.6	0.012			KikGR poly IC 2		858	0.01
KikGR poly IC 3		1224	0.015			KikGR poly IC 3		1142.4	0.014
KikGR poly IC 4		1286.4	0.016			KikGR poly IC 4		3216	0.04
KikGR poly IC 5		2475	0.015			KikGR poly IC 5		4125	0.025
KikGR poly IC 6		763.164	0.00493			KikGR poly IC 6		3405.6	0.022
KikGR poly IC 7		3960	0.02			KikGR poly IC 7		2970	0.015
KikGR poly IC 8		660	0.01			KikGR poly IC 8		1584	0.024
KikGR poly IC 9		545.832	0.00722			KikGR poly IC 9		1814.4	0.024
KikGR poly IC 10		5391	0.015			KikGR poly IC 10		8625.6	0.024
KikGR CyMt poly IC 1		799.452	0.00838			KikGR CyMt poly IC 1		651.582	0.00683
KikGR CyMt poly IC 2		153.257	0.000909			KikGR CyMt poly IC 2		76.713	0.000455
KikGR CyMt poly IC 3		71.6472	0.000372			KikGR CyMt poly IC 3		143.102	0.000743
KikGR CyMt poly IC 4		107.089	0.000591			KikGR CyMt poly IC 4		35.6964	0.000197
KikGR CyMt poly IC 5		367.38	0.00157			KikGR CyMt poly IC 5		1981.98	0.00847
KikGR CyMt poly IC 6		58.8672	0.000584			KikGR CyMt poly IC 6		127.008	0.00126
KikGR CyMt poly IC 7		59.5818	0.000237			KikGR CyMt poly IC 7		834.648	0.00332
KikGR CyMt poly IC 8		593.424	0.00104			KikGR CyMt poly IC 8		1112.67	0.00195
KikGR CyMt poly IC 9		197.394	0.00167			KikGR CyMt poly IC 9		942.054	0.00797
KikGR CyMt poly IC 10		132.594	0.000574			KikGR CyMt poly IC 10		575.19	0.00249
KikGR CyMt poly IC 11		288.876	0.000905			KikGR CyMt poly IC 11		973.56	0.00305
KikGR CyMt poly IC 12		20.988	0.00022			KikGR CyMt poly IC 12		188.892	0.00198
PDL1 KO poly IC 1		622.776	0.00674			PDL1 KO poly IC 1		863.016	0.00934
PDL1 KO poly IC 2		43.89	0.00095			PDL1 KO poly IC 2		43.89	0.00095
PDL1 KO poly IC 3		67.104	0.000466			PDL1 KO poly IC 3		57.456	0.000399
PDL1 KO poly IC 4		120.12	0.0011			PDL1 KO poly IC 4		97.8432	0.000896
PDL1 KO poly IC 5		10.4652	9.69e-05			PDL1 KO poly IC 5		52.38	0.000485
PDL1 KO poly IC 6		361.08	0.00236			PDL1 KO poly IC 6		596.7	0.0039
PDL1 KO poly IC 7		6.33888	8.52e-05			PDL1 KO poly IC 7		323.64	0.00435
PDL1 KO poly IC 8		10.3307	8.74e-05			PDL1 KO poly IC 8		185.574	0.00157
PDL1 KO poly IC 9		57.6978	0.000851			PDL1 KO poly IC 9		288.15	0.00425
PDL1 KO poly IC 10		47.256	0.000358			PDL1 KO poly IC 10		377.52	0.00286
PDL1 KO poly IC 11		67.98	0.00055			PDL1 KO poly IC 11		149.556	0.00121
PDL1 KO poly IC 12		108.058	0.000384			PDL1 KO poly IC 12		793.548	0.00282
PDL1 KO poly IC 13		128.952	0.00108			PDL1 KO poly IC 13		445.362	0.00373
PDL1 KO poly IC 14		71.214	0.000415			PDL1 KO poly IC 14		284.856	0.00166
Figure 2H and 2I				Figure 2J and 2K				Figure 2M and 2N				Figure 2O and 2P
Sample	# KikGR+ cDC1s	%KikGR+ cDC1s of total		Sample	# KikGR+ cDC2s	%KikGR+ cDC2s of total		Sample	# KikGR+ cDC1s	%KikGR+ cDC1s of total		Sample	# KikGR+ cDC2s	%KikGR+ cDC2s of total
Isotype 1	4780	0.00718		Isotype 1	17982	0.027		Isotype 1	1720	0.019		Isotype 1	3170	0.035
Isotype 2	6440	0.015		Isotype 2	8151	0.019		Isotype 2	3810	0.023		Isotype 2	6460	0.039
Isotype 3	8160	0.02		Isotype 3	20400	0.05		Isotype 3	5460	0.058		Isotype 3	12200	0.13
Isotype 4	10500	0.026		Isotype 4	8442	0.021		Isotype 4	5300	0.025		Isotype 4	14600	0.069
Isotype 5	7260	0.022		Isotype 5	7260	0.022		Isotype 5	557	0.01		Isotype 5	892	0.016
Isotype 6	5150	0.024		Isotype 6	7507.5	0.035		Isotype 6	3470	0.035		Isotype 6	4650	0.047
Isotype 7	6040	0.019		Isotype 7	10800	0.034		Isotype 7	9160	0.072		Isotype 7	14000	0.11
Isotype 8	1390	0.00538		Isotype 8	5160	0.02		Isotype 8	8190	0.035		Isotype 8	12200	0.052
Isotype 9	1470	0.00607		Isotype 9	3150	0.013		Isotype 9	7740	0.043		Isotype 9	13900	0.077
Isotype 10	2510	0.01		Isotype 10	5020	0.02		Isotype 10	7100	0.032		Isotype 10	11500	0.052
Isotype 11	723	0.00384		Isotype 11	1010	0.00537		anti PD-1 1	1730	0.037		anti PD-1 1	4500	0.096
43H12 1	748	0.000492		43H12 1	1690	0.00111		anti PD-1 2	820	0.018		anti PD-1 2	1410	0.031
43H12 2	3460	0.00555		43H12 2	3590	0.00576		anti PD-1 3	8180	0.11		anti PD-1 3	13400	0.18
43H12 3	1320	0.00154		43H12 3	3330	0.0039		anti PD-1 4	6300	0.055		anti PD-1 4	9970	0.087
43H12 4	6160	0.00513		43H12 4	11000	0.00916		anti PD-1 5	1750	0.034		anti PD-1 5	3140	0.061
43H12 5	7.02	0.000418		43H12 5	24.2	0.00144		anti PD-1 6	1860	0.038		anti PD-1 6	3910	0.08
43H12 6	139	0.00144		43H12 6	229	0.00237		anti PD-1 7	4490	0.014		anti PD-1 7	12200	0.038
43H12 7	194	0.00211		43H12 7	485	0.00528		anti PD-1 8	3660	0.01		anti PD-1 8	10200	0.028
43H12 8	285	0.0038		43H12 8	395	0.00526		anti PD-1 9	2000	0.01		anti PD-1 9	4990	0.025
43H12 9	406	0.0046		43H12 9	525	0.00595		anti PD-1 10	4150	0.015		anti PD-1 10	9410	0.034
43H12 10	207	0.0014		43H12 10	589	0.00399		anti PD-1 11	2000	0.011		anti PD-1 11	6910	0.038
								anti PD-1 12	1380	0.015		anti PD-1 12	4420	0.048

## Sheet: Figure 4
Figure 4A		#GM-CSF BMDCs migrated					Figure 4B		#Flt3L BMDCs migrated
Ccr7-/-	Isotype	αPD-1	10F9.G2	43H12	B7-/-		Ccr7-/-	Isotype	10F9.G2	43H12	αPD1	Pdl1-/-	Cd80-/-
300	2250	2550	1050	350	650		200	4450	950	450	5400	500	900
300	2550	1500	1200	600	800		300	5750	1150	500	5350	300	550
500	2700	2700	1350	350	350		100	4450	1400	550	5900	550	300
500	6800	2550	1050	250	150		200	3900	1900	600	4000	650	300
300	6050	3800	1300	400	400			10720	5440	5030		1070	1580
350	4200	2900	1800	400	700			10030	2950	5500		1590	940
300	3200	3400	1400	1250				11140	3090	2300		1290	2160
300	3700	4300	1600	1650
400	4300	3900	1300	1700
550	1300						Figure 4D		#GM-CSF BMDCs migrated
350	1150						Sample	#GM-CSF BMDCs migrated
250	3000						WT LPS 1	3150
750	2450						WT LPS 2	4100
900	2950						WT LPS 3	3800
800	2850						WT LPS 4	3000
1300	5900						WT LPS 5	2500
1150	3900						WT LPS 6	2700
1100	4750						WT LPS 7	3300
	4900						WT LPS 8	3100
	5100						WT LPS 9	3000
	4700						CyMT LPS1	600
							CyMT LPS2	350
Figure 4C		#GM-CSF BMDCs migrated					CyMT LPS3	350
Wildtype	Mixed	sCD80	sPD1	CD80-/-			CyMT LPS4	400
3950	250	250	150	550			CyMT LPS5	1300
2450	400	400	650	650			CyMT LPS6	1000
4050	600	600	800	450			CyMT LPS7	1100
3050	400	400	700	300			WT LPS sCD80 1	1500
3700	650	350	400	2150			WT LPS sCD80 2	2650
3150	500	400	700	1200			WT LPS sCD80 3	4250
3600	1100	300	550	1250			WT LPS sCD80 4	3550
2650	450		100	1050			WT LPS sCD80 5	2600
4200	1000		1950	550			WT LPS sCD80 6	3400
5850	1450		1250				WT LPS sCD80 7	3700
4600							WT LPS sCD80 8	4600
4850							WT LPS sCD80 9	4800
4850							CyMT LPS sCD80 1	550
							CyMT LPS sCD80 2	550
							CyMT LPS sCD80 3	400
							CyMT LPS sCD80 4	450
							CyMT LPS sCD80 5	450
							CyMT LPS sCD80 6	400
							CyMT LPS sCD80 7	1300
							CyMT LPS sCD80 8	1600
							CyMT LPS sCD80 9	1200
							WT LPS sPD1 1	2600
							WT LPS sPD1 2	2700
							WT LPS sPD1 3	3150
							WT LPS sPD1 4	3250
							WT LPS sPD1 5	2350
							WT LPS sPD1 6	3150
							WT LPS sPD1 7	3500
							WT LPS sPD1 8	3000
							WT LPS sPD1 9	3100
							CyMt LPS sPD1 1	500
							CyMt LPS sPD1 2	150
							CyMt LPS sPD1 3	300
							CyMt LPS sPD1 4	450
							CyMt LPS sPD1 5	800
							CyMt LPS sPD1 6	400
							CyMt LPS sPD1 7	1800
							CyMt LPS sPD1 8	1400
							CyMt LPS sPD1 9	1000

## Sheet: Figure 5
					Figure 5E	Fold change over Cd80-/-
Figure 5C					Sample		Fold change						Figure 5G	Fold change over Cd80-/-
Sample	Average gMFI	Standard deviation			PDL1-/- 1		1.27273						Cd80-/-	Full length CD80	L107E CD80	Tailless CD80
Pdl1-/-	244	12			PDL1-/- 2		0.727273						0.777778	5.11111	0.888889	3
Full length PDL1 MIGR1	3035	139			PDL1-/- 3		0.545455						1.22222	7.88889	1.22222	3.44444
Y56A PDL1 MIGR1	3328	182			PDL1-/- 4		0.545455						1.09091	7.55556	1.33333	3.44444
Wildtype	11136	232			PDL1-/- 5		1.27273						0.909091	5.27273	0.363636	2
					PDL1-/- 6		1.63636							6.18182	0.909091	3.36364
					PDL1-/- 7		1							5.90909	0.818182	2.27273
Figure 5D					PDL1-/- 8		1
Sample	Average gMFI	Standard deviation			PDL1-/- 9		1.36364
Pdl1-/-	140	58			PDL1-/- 10		1.27273
Full length PDL1 MIGR1	4570	279			PDL1-/- 11		0.636364
D122S PDL1 MIGR1	2493	291			PDL1-/- 12		0.727273
Tailless PDL1 MITR1	4283	252			PDL1-/- 13		1.08108
Wildtype	92926	63			PDL1-/- 14		1.02703
					PDL1-/- 15		1.02703
Figure 5F					PDL1-/- 16		0.918919
Sample	Average gMFI	Standard deviation			PDL1-/- 17		1.35135
Cd80-/-	1992	122			PDL1-/- 18		0.594595
Full length CD80 MIGR1	4605	77			FL PDL1 1		11.6364
L107E CD80 MIGR1	5047	195			FL PDL1 2		6.72727
Tailless CD80 MIGR1	4587	119			FL PDL1 3		12.7273
					FL PDL1 4		7.45455
					FL PDL1 5		15.4545
					FL PDL1 6		12.1818
Figure 5G	Fold change over Cd80-/-				FL PDL1 7		3.24324
Cd80-/-	Full length CD80	L107E CD80	Tailless CD80		FL PDL1 8		3.78378
0.777778	5.11111	0.888889	3		FL PDL1 9		2.97297
1.22222	7.88889	1.22222	3.44444		FL PDL1 10		3.56757
1.09091	7.55556	1.33333	3.44444		FL PDL1 11		11.6364
0.909091	5.27273	0.363636	2		FL PDL1 12		6.72727
	6.18182	0.909091	3.36364		FL PDL1 13		12.7273
	5.90909	0.818182	2.27273		FL PDL1 14		7.45455
					FL PDL1 15		15.4545
					FL PDL1 16		12.1818
					Y56A PDL1 1		1
					Y56A PDL1 2		0.909091
					Y56A PDL1 3		1.09091
					Y56A PDL1 4		2.45455
					Y56A PDL1 5		1.45455
					Y56A PDL1 6		1.45455
					Y56A PDL1 7		1.24324
					Y56A PDL1 8		0.756757
					Y56A PDL1 9		1.83784
					Y56A PDL1 10		1.67568
					Y56A PDL1 11		2.16216
					Y56A PDL1 12		2
					Tailless PDL1 1		0.545455
					Tailless PDL1 2		1.81818
					Tailless PDL1 3		0.909091
					Tailless PDL1 4		1.09091
					Tailless PDL1 5		1.27273
					Tailless PDL1 6		1.09091
					Tailless PDL1 7		2.18182
					Tailless PDL1 8		1.81818
					Tailless PDL1 9		0.727273
					Tailless PDL1 10		1.09091
					Tailless PDL1 11		0.545455
					Tailless PDL1 12		0.727273
					D122S 1		8
					D122S 2		8.54545
					D122S 3		9.45455
					D122S 4		7.63636
					D122S 5		7.09091
					D122S 6		8.36364
					D122S 7		8.90909
					D122S 8		12.7273
					D122S 9		9.81818
					D122S 10		8.90909
					D122S 11		10.1818
					D122S 12		12.1818

## Sheet: Figure 6
Figure 6C and 6D				Figure 6E and 6F
Sample	#VPD DCs in dLN	%DC migrated		Sample	PDL1 gMFI on VPD+ DCs	CD80 gMFI on VPD+ DCs
dLN IgG 1	501.55	0.425439		dLN IgG 1	438000	61202
dLN IgG 2	744.75	0.783637		dLN IgG 2	448000	46353
dLN IgG 3	397.71	0.327565		dLN IgG 3	469000	40367
dLN IgG 4	132.96	0.135158		dLN IgG 4	480000	50742
dLN IgG 5	1091.89	0.930062		dLN IgG 5	397986	45838
dLN IgG 6	917.7	1.06225		dLN IgG 6	193443	46064
dLN IgG 7	871.2	1.05236		dLN IgG 7	256182	90315
dLN IgG 8	315.735	0.608468		dLN IgG 8	210849	60762
dLN IgG 9	1110	2.674		dLN IgG 9	244868	73534
dLN IgG 10	434.889	0.647228		dLN IgG 10	203228	51159
dLN Atezo 1	115.101	0.220532		dLN Atezo 1	28519	47896
dLN Atezo 2	51.1875	0.0768654		dLN Atezo 2	16718	26469
dLN Atezo 3	161.766	0.401881		dLN Atezo 3	14983	22989
dLN Atezo 4	38.3184	0.0917727		dLN Atezo 4	14445	13833
dLN Atezo 5	58.4706	0.113597		dLN Atezo 5	39779	25830
dLN Atezo 6	74.88	0.240487		dLN Atezo 6	24599	20419
dLN Atezo 7	122.364	0.300328		dLN Atezo 7	12059	29829
dLN Atezo 8	46.17	0.0739969		dLN Atezo 8	86522	34156
dLN Atezo 9	90.8565	0.245874		dLN Atezo 9	186798	40020
dLN Atezo 10	92.82	0.355674		dLN Atezo 10	19347	25148

## Sheet: Figure 7
Figured 6C	epidermal thickness (microns)				Figure 6F	cDC2s (%) and (#)			Figure 6G	cDC2s (%) and (#)			Figure 6I and 6K				Figure 6L and 6M
IgG IMQ	43H12 IMQ				Sample	% cDC2s of total	# cDC2s		Sample	% cDC2s of total	# cDC2s		Sample	%IL17+CD4 of total	#IL17 cells		Sample	%IL17+CD4 of total	#IL17 cells
181.668	138.8				IgG IMQ 1	0.54	7628.8		WT IMQ 1	0.42	32000		IgG IMQ 1	3.8	1880		WT IMQ 1	3.14	9390
181.174	133.25				IgG IMQ 2	0.61	8924.91		WT IMQ 2	0.55	26000		IgG IMQ 2	3.74	6520		WT IMQ 2	4.14	7700
209.571	123.731				IgG IMQ 3	0.67	10620.6		WT IMQ 3	0.6	20000		IgG IMQ 3	4.19	8530		WT IMQ 3	3.02	6410
226.053	138.45				IgG IMQ 4	0.52	9291.57		WT IMQ 4	0.44	18900		IgG IMQ 4	4.54	7030		WT IMQ 4	2.28	5500
199	138.85				IgG IMQ 5	0.7	16857.7		WT IMQ 5	0.48	21800		IgG IMQ 5	4.41	7500		WT IMQ 5	1.96	7210
261.25	111.235				IgG IMQ 6	0.3	30700		WT IMQ 6	0.52	13100		IgG IMQ 6	4.65	8490		WT IMQ 6	2.12	7350
242.474	107.143				IgG IMQ 7	0.23	8770		WT IMQ 7	0.22	10000		IgG IMQ 7	3	11200		WT IMQ 7	1.66	6710
					IgG IMQ 8	0.47	17600		WT IMQ 8	0.27	13900		IgG IMQ 8	1.35	14700		WT IMQ 8	3.09	10000
Figured 6E	epidermal thickness (microns)				IgG IMQ 9	0.46	33600		WT IMQ 9	0.28	10300		IgG IMQ 9	2.84	8510		WT IMQ 9	2.5	5730
WT IMQ	CyMt IMQ				IgG IMQ 10	0.58	57700		WT IMQ 10	0.21	7430		IgG IMQ 10	1.28	14200		WT IMQ 10	2.39	5420
188.786	106.5				IgG IMQ 11	0.7	28700		WT IMQ 11	0.092	1140		IgG IMQ 11	1.3	6940		WT IMQ 11	4.45	9920
215.12	122.857				IgG IMQ 12	0.59	22700		WT IMQ 12	0.21	3840		IgG IMQ 12	3.1	9740		WT IMQ 12	3.65	7890
207.214	174				IgG IMQ 13	0.35	8280		CyMt IMQ 1	0.15	3140		IgG IMQ 13	2.9	6201.69		CyMt IMQ 1	0.71	3030
258.692	154.222				43H12 IMQ 1	0.059	841.723		CyMt IMQ 2	0.12	3330		IgG IMQ 14	2.03	3351.41		CyMt IMQ 2	0.98	1080
203.417	122.706				43H12 IMQ 2	0.15	3579.42		CyMt IMQ 3	0.11	4350		IgG IMQ 15	1.87	4090.45		CyMt IMQ 3	1.78	4280
205.6					43H12 IMQ 3	0.08	1991.14		CyMt IMQ 4	0.14	4260		IgG IMQ 16	3.5	5559.47		CyMt IMQ 4	1.48	3310
					43H12 IMQ 4	0.11	2488.33		CyMt IMQ 5	0.094	8230		IgG IMQ 17	2.09	9456.65		CyMt IMQ 5	2.07	1160
					43H12 IMQ 5	0.069	1351.78		CyMt IMQ 6	0.084	5120		IgG IMQ 18	3.82	10362.5		CyMt IMQ 6	2.18	473
					43H12 IMQ 6	0.04	782.992		CyMt IMQ 7	0.085	10000		IgG IMQ 19	2.12	5561.5		CyMt IMQ 7	1.26	1560
					43H12 IMQ 7	0.19	18200		CyMt IMQ 8	0.1	7080		IgG IMQ 20	1.1	2933.35		CyMt IMQ 8	3.58	5300
					43H12 IMQ 8	0.15	17300		CyMt IMQ 9	0.1	7680		43H12 IMQ 1	2.45	4280		CyMt IMQ 9	2.81	7930
					43H12 IMQ 9	0.14	16800		CyMt IMQ 10	0.1	7140		43H12 IMQ 2	1.69	4260		CyMt IMQ 10	3.19	7370
					43H12 IMQ 10	0.15	7400						43H12 IMQ 3	1.42	1320
					43H12 IMQ 11	0.26	16500						43H12 IMQ 4	1.84	3610
					43H12 IMQ 12	0.2	6380						43H12 IMQ 5	0.66	1550
					43H12 IMQ 13	0.086	5450						43H12 IMQ 6	0.64	1470
					43H12 IMQ 14	0.17	12900						43H12 IMQ 7	1.01	8420
													43H12 IMQ 8	1.12	8010
													43H12 IMQ 9	2.48	12400
													43H12 IMQ 10	1	6070
													43H12 IMQ 11	0.65	6750
													43H12 IMQ 12	0.94	7650
													43H12 IMQ 13	1.21	2923.9
													43H12 IMQ 14	1.27	4025.7
													43H12 IMQ 15	0.66	2636.2
													43H12 IMQ 16	0.66	3003
													43H12 IMQ 17	2.48	3623.13
													43H12 IMQ 18	2.95	3769.66
													43H12 IMQ 19	0.37	2451.82
													43H12 IMQ 20	0.82	3156.3

## Sheet: Supp Figure 1
S1B	PD-L1 geometric mean fluoresence intensity
No LPS	Isotype	Pembrolizumab	Atezolizumab
25985	117725	201890	3275
104211	108838	108838	3689
154644	214179	186753	3257
S 1C	CD80 geometric mean fluoresence intensity
No LPS	Isotype	Pembrolizumab	Atezolizumab
3922	22711	32859	21979
14104	28743	22007	22898
16197	22007		27709
S1D	PD-1 geometric mean fluoresence intensity
No LPS	Isotype	Pembrolizumab	Atezolizumab
7021	4869	6581	5195
5664	5289	5493	5364
6106	12573	12076	12165
S1E	PD-1 geometric mean fluoresence intensity
Unstimulated	573
PMA/iono	1648
PMA/iono+pembro	269
S 1F	CCR7 geometric mean fluoresence intensity
No LPS	Isotype	Pembrolizumab	Atezolizumab
36635	34358	27434	35818
20377	20072	58475	21102
36971	32100		31811
S1G	CD86 geometric mean fluoresence intensity
No LPS	Isotype	Pembrolizumab	Atezolizumab
841	48654	37770	16030
27849	22491	27057	22962
30951	27931		30215

## Sheet: Supp Figure 2
Supp Figure 2B				Supp Figure 2C and 2D					Supp Figure 2E and 2F					Supp Figure 2G and 2H
Sample	# FITC+ DCs	%FITC+ DCs		Sample	PDL1 gMFI on FITC+ DCs	CD80 gMFI on FITC+ DCs			Sample	PDL1 gMFI on FITC+ cDC1s	CD80 gMFI on FITC+ cDC1s			Sample	PDL1 gMFI on FITC+ cDC2s	CD80 gMFI on FITC+ cDC2s
Isotype 1	20300	0.23		Isotype 1	13757	5447			Isotype 1	14863	9467			Isotype 1	12961	4070
Isotype 2	15300	0.13		Isotype 2	13658	4899			Isotype 2	14475	7514			Isotype 2	13085	3906
Isotype 3	16000	0.083		Isotype 3	11096	4120			Isotype 3	10829	5049			Isotype 3	10585	3321
Isotype 4	11100	0.074		Isotype 4	13726	4518			Isotype 4	15917	4812			Isotype 4	12195	4010
Isotype 5	32900	0.26		Isotype 5	12313	5148			Isotype 5	13052	8126			Isotype 5	11893	3987
Isotype 6	32300	0.22		Isotype 6	12255	4736			Isotype 6	12706	6885			Isotype 6	11775	3956
Isotype 7	30528	0.24		Isotype 7	10530	4943			Isotype 7	10287	6933			Isotype 7	10203	3675
Isotype 8	19040	0.14		Isotype 8	13285	5581			Isotype 8	12667	7037			Isotype 8	12527	4017
Isotype 9	41072	0.34		Isotype 9	11978	5179			Isotype 9	12018	7474			Isotype 9	11293	3936
Isotype 10	17760	0.12		Isotype 10	14017	5940			Isotype 10	13300	7346			Isotype 10	12425	4290
Isotype 11	19800	0.15		Isotype 11	12573	8273			Isotype 11	12882	8017			Isotype 11	12257	8254
Isotype 12	29808	0.23		Isotype 12	11736	5614			Isotype 12	11840	7160			Isotype 12	11691	4496
(10F9G2) aPDL1 1	7370	0.084		(10F9G2) aPDL1 1	522	2674			(10F9G2) aPDL1 1	717	3385			(10F9G2) aPDL1 1	455	2272
(10F9G2) aPDL1 2	6590	0.13		(10F9G2) aPDL1 2	408	2701			(10F9G2) aPDL1 2	442	3515			(10F9G2) aPDL1 2	387	2332
(10F9G2) aPDL1 3	1590	0.018		(10F9G2) aPDL1 3	587	2399			(10F9G2) aPDL1 3	830	3661			(10F9G2) aPDL1 3	564	2102
(10F9G2) aPDL1 4	5130	0.038		(10F9G2) aPDL1 4	528	2362			(10F9G2) aPDL1 4	738	3990			(10F9G2) aPDL1 4	474	1914
(10F9G2) aPDL1 5	6850	0.048		(10F9G2) aPDL1 5	455	2390			(10F9G2) aPDL1 5	588	3569			(10F9G2) aPDL1 5	419	2041
(10F9G2) aPDL1 6	4820	0.066		(10F9G2) aPDL1 6	478	2726			(10F9G2) aPDL1 6	652	4283			(10F9G2) aPDL1 6	445	2439
(10F9G2) aPDL1 7	6512	0.1		(10F9G2) aPDL1 7	230	3679			(10F9G2) aPDL1 7	128	4854			(10F9G2) aPDL1 7	290	3100
(10F9G2) aPDL1 8	4429.6	0.049		(10F9G2) aPDL1 8	194	3078			(10F9G2) aPDL1 8	102	4512			(10F9G2) aPDL1 8	257	2309
(10F9G2) aPDL1 9	4752	0.072		(10F9G2) aPDL1 9	215	3656			(10F9G2) aPDL1 9	143	4983			(10F9G2) aPDL1 9	297	2603
(10F9G2) aPDL1 10	6100	0.061		(10F9G2) aPDL1 10	126	2513			(10F9G2) aPDL1 10	70.3	3452			(10F9G2) aPDL1 10	200	1776
Supp Figure 2I				Supp Figure 2J and 2K					Supp Figure 2L and 2M					Supp Figure 2N and 2O
Sample	# FITC+ DCs	%FITC+ DCs		Sample	PDL1 gMFI on FITC+ DCs				Sample	PDL1 gMFI on FITC+ cDC1s				Sample	PDL1 gMFI on FITC+ cDC1s
WT 1	18000	0.25		WT 1	73347				WT 1	75844				WT 1	72052
WT 2	55200	0.29		WT 2	66788				WT 2	73099				WT 2	63415
WT 3	66500	0.36		WT 3	84537				WT 3	88703				WT 3	80554
WT 4	29400	0.29		WT 4	75841				WT 4	80094				WT 4	69318
WT 5	47500	0.2		WT 5	80547				WT 5	82015				WT 5	77518
WT 6	42400	0.39		WT 6	58786				WT 6	64196				WT 6	53592
WT 7	24800	0.2		B7-/- 1	41723				B7-/- 1	40189				B7-/- 1	40191
WT 8	45400	0.21		B7-/- 2	34721				B7-/- 2	31591				B7-/- 2	33822
WT 9	49800	0.19		B7-/- 3	39234				B7-/- 3	30676				B7-/- 3	39125
WT 10	14800	0.085		B7-/- 4	45238				B7-/- 4	35824				B7-/- 4	45420
WT 11	37600	0.17
WT 12	43400	0.17		Sample	CD80 gMFI on FITC+ DCs				Sample	CD80 gMFI on FITC+ cDC1s				Sample	CD80 gMFI on FITC+ cDC1s
B7-/- 1	5190	0.067		WT 1	43621				WT 1	67793				WT 1	35260
B7-/- 2	1070	0.023		WT 2	43789				WT 2	79564				WT 2	28457
B7-/- 3	7590	0.047		WT 3	59840				WT 3	88421				WT 3	39592
B7-/- 4	2180	0.034		WT 4	47536				WT 4	67457				WT 4	31652
B7-/- 5	14300	0.11		WT 5	52248				WT 5	85106				WT 5	32977
B7-/- 6	28100	0.18		WT 6	38898				WT 6	57900				WT 6	26875
B7-/- 7	14400	0.094		WT 7	88143				WT 7	148722				WT 7	55428
B7-/- 8	17500	0.1		WT 8	72873				WT 8	116915				WT 8	47931
B7-/- 9	26400	0.19		WT 9	73563				WT 9	119932				WT 9	46743
B7-/- 10	21600	0.13		WT 10	90290				WT 10	153818				WT 10	53487
				WT 11	70775				WT 11	116028				WT 11	47746
				WT 12	73987				WT 12	112855				WT 12	50443
				B7-/- 1	2056				B7-/- 1	3159				B7-/- 1	1345
				B7-/- 2	2409				B7-/- 2	3931				B7-/- 2	1777
				B7-/- 3	1555				B7-/- 3	2830				B7-/- 3	907
				B7-/- 4	2518				B7-/- 4	4272				B7-/- 4	1664
				B7-/- 5	1176				B7-/- 5	2172				B7-/- 5	931
				B7-/- 6	1411				B7-/- 6	2517				B7-/- 6	1057
				B7-/- 7	1420				B7-/- 7	2655				B7-/- 7	1112
				B7-/- 8	1404				B7-/- 8	2649				B7-/- 8	1029
				B7-/- 9	1905				B7-/- 9	3344				B7-/- 9	1247
				B7-/- 10	1718				B7-/- 10	3819				B7-/- 10	1220

## Sheet: Supp Figure 3
Supp Figure 3C				Supp Figure 3D
Sample	# KikGR+ DCs	%KikGR+ DCs of total		Sample	CD80 gMFI on KikGR+ DCs	PDL1 gMFI on KikGR+ DCs
KikGR 1	16400	0.085		KikGR 1	27057	518000
KikGR 2	10500	0.058		KikGR 2	24573	397526
KikGR 3	26200	0.17		KikGR 3	35836	697000
KikGR 4	36200	0.21		KikGR 4	27195	577000
KikGR-Cd80 1	5050	0.024		KikGR-Cd80 1	8536	267662
KikGR-Cd80 2	2380	0.041		KikGR-Cd80 2	10370	268297
KikGR-Cd80 3	4170	0.031		KikGR-Cd80 3	92.6	359439
KikGR-Cd80 4	1700	0.023		KikGR-Cd80 4	264	309355
KikGR-Cd80 5	333	0.00504		KikGR-Cd80 5	9748	648000
KikGR-Cd80 6	3430	0.044		KikGR-Cd80 6	6460	323344
KikGR-Cd80 7	2940	0.029		KikGR-Cd80 7	782	255193
KikGR-Cd80 8	2140	0.036		KikGR-Cd80 8	871	237247
Supp Figure 3E				Supp Figure 3F
Sample	# KikGR+ cDC1s	%KikGR+ cDC1s of total		Sample	CD80 gMFI on KikGR+ cDC1s	PDL1 gMFI on KikGR+ cDC1s
KikGR 1	2900	0.015		KikGR 1	74067	529000
KikGR 2	1520	0.00842		KikGR 2	60357	548000
KikGR 3	2160	0.014		KikGR 3	74051	753000
KikGR 4	2240	0.013		KikGR 4	67681	619000
KikGR-Cd80 1	520	0.00247		KikGR-Cd80 1	26458	460000
KikGR-Cd80 2	144	0.00249		KikGR-Cd80 2	26069	404000
KikGR-Cd80 3	423	0.00315		KikGR-Cd80 3	287	576000
KikGR-Cd80 4	145	0.00196		KikGR-Cd80 4	515	619000
KikGR-Cd80 5	24.2	0.000366		KikGR-Cd80 5	42947	812000
KikGR-Cd80 6	169	0.00217		KikGR-Cd80 6	36993	564000
KikGR-Cd80 7	582	0.00574		KikGR-Cd80 7	1008	359747
KikGR-Cd80 8	233	0.00393		KikGR-Cd80 8	1037	355273
Supp Figure 3G				Supp Figure 3F
Sample	# KikGR+ cDC2s	%KikGR+ cDC2s of total		Sample	CD80 gMFI on KikGR+ cDC2s	PDL1 gMFI on KikGR+ cDC2s
KikGR 1	7530	0.039		KikGR 1	26943	554000
KikGR 2	5960	0.033		KikGR 2	25799	396718
KikGR 3	17000	0.11		KikGR 3	37025	675000
KikGR 4	22400	0.13		KikGR 4	26455	557000
KikGR-Cd80 1	2740	0.013		KikGR-Cd80 1	7739	267037
KikGR-Cd80 2	1280	0.022		KikGR-Cd80 2	9596	255145
KikGR-Cd80 3	2820	0.021		KikGR-Cd80 3	29.8	357996
KikGR-Cd80 4	959	0.013		KikGR-Cd80 4	346	333966
KikGR-Cd80 5	244	0.0037		KikGR-Cd80 5	12072	712000
KikGR-Cd80 6	1640	0.021		KikGR-Cd80 6	5894	330451
KikGR-Cd80 7	1520	0.015		KikGR-Cd80 7	653	235667
KikGR-Cd80 8	1130	0.019		KikGR-Cd80 8	823	229818

[truncated: 6 more sheets: Supp Figure 4, Supp Figure 5, Supp  Figure 6, Supp Figure 7, Supp Figure 8, Supp Figure 9]
